# Supplementary material for: Targeted enrichment outperforms other enrichment techniques and enables more multi-species RNA-Seq analyses
Source: Sci Rep. 2018 Sep 6;8:13377. doi: 10.1038/s41598-018-31420-7 (PMC6127098; doi:10.1038/s41598-018-31420-7)
Supplement: Supplementary file 2 — Supplementary Dataset 1 [file 41598_2018_31420_MOESM2_ESM.xlsx]

## Sheet: Sheet1
Sample	18 hpi replicate 1	18 hpi replicate 2	4 dpi replicate 1	4 dpi replicate 2	8 dpi replicate 1	8 dpi replicate 2
Total reads sequenced (poly(A)-enriched, Agilent SureSelect)	90868184	97896288	163852962	138602654	251625132	313191594
Total reads sequenced (poly(A)-enrichment)	103949620	100358314	117570910	113590496	131311710	146982974
Reads mapped to B. malayi (poly(A)-enriched, Agilent SureSelect)	51,010,120 (56.14%)	58,274,601 (59.53%)	128,370,529 (78.34%)	109,847,909 (79.25%)	201,634,043 (80.13%)	255,299,760 (81.52%)
Reads mapped to B. malayi (poly(A)-enrichment)	399,638 (0.38%)	542,732 (0.54%)	6,594,734 (5.61%)	7,842,585 (6.90%)	30,655,896 (23.35%)	28,214,113 (19.20%)
Fold enrichment for B. malayi reads	146	110	14	11	3	4
Reads mapped to A. aegypti (poly(A)-enriched, Agilent SureSelect)	21,827,300 (24.02%)	18,052,270 (18.44%)	7,619,199 (4.65%)	5,881,837 (4.24%)	5,744,265 (2.28%)	8,642,083 (2.76%)
Reads mapped to A. aegypti (poly(A)-enrichment)	85,698,901 (82.44%)	82,803,823 (82.51%)	91,427,308 (77.76%)	86,735,409 (76.36%)	80,432,339 (61.25%)	95,185,530 (64.76%)
Reads mapped to B. malayi genes (poly(A)-enriched, Agilent SureSelect)	23788380	27429885	61264753	52035411	93452941	116515442
Reads mapped to B. malayi genes (poly(A)-enrichment)	143097	212377	2722556	3239521	12178223	10821489
Number of B. malayi genes not identified in either library	2235 (20.16%)	1916 (17.28%)	1023 (9.23%)	951 (8.58%)	562 (5.07%)	620 (5.59%)
Number of B. malayi genes identified in only poly(A)-enriched, Agilent SureSelect	2804 (25.3%)	2115 (19.08%)	960 (8.66%)	943 (8.51%)	533 (4.81%)	597 (5.39%)
Number of B. malayi genes identified in only poly(A)-enrichment	84 (0.76%)	65 (0.59%)	81 (0.73%)	96 (0.87%)	105 (0.95%)	98 (0.88%)
Number of B. malayi genes biased towards poly(A)-enriched, Agilent SureSelect (>3X SD)	1 (0.01%)	6 (0.05%)	30 (0.27%)	32 (0.29%)	34 (0.31%)	17 (0.15%)
Number of B. malayi genes biased towards poly(A)-enrichment (>3X SD)	103 (0.93%)	120 (1.08%)	147 (1.33%)	142 (1.28%)	168 (1.52%)	166 (1.5%)
