# Supplementary material for: Targeted enrichment outperforms other enrichment techniques and enables more multi-species RNA-Seq analyses
Source: Sci Rep. 2018 Sep 6;8:13377. doi: 10.1038/s41598-018-31420-7 (PMC6127098; doi:10.1038/s41598-018-31420-7)
Supplement: Supplementary file 3 — Supplementary Dataset 2 [file 41598_2018_31420_MOESM3_ESM.xlsx]

## Sheet: Sheet1
Sample	2 dpi replicate 1	2 dpi replicate 2	2 dpi replicate 3	4 dpi replicate 1	4 dpi replicate 2	4 dpi replicate 3	4 dpi replicate 1	4 dpi replicate 2	4 dpi replicate 3	7 dpi replicte 1	7 dpi replicate 2
Mouse	IC mouse	IC mouse	IC mouse	IC mouse	IC mouse	IC mouse	neutropenic mouse	neutropenic mouse	neutropenic mouse	neutropenic mouse	neutropenic mouse
Total reads sequenced (poly(A)-enriched, Agilent SureSelect)	1188035380	444956050	291247114	66910882	69572000	140996494	626096386	873133438	397712920	110566202	95475172
Total reads sequenced (poly(A)-enrichment)	142761100	123935456	126465996	111073836	165059836	100226124	131441050	100226124	84865448	127403048	123297624
Reads mapped to A. fumigatus (poly(A)-enriched, Agilent SureSelect)	3,720,790 (0.31%)	4,976,567 (1.12%)	6,638,513 (2.28%)	7,531,474 (11.26%)	8,166,066 (11.74%)	6,262,973 (4.44%)	3,639,285 (0.58%)	2,602,550 (0.30%)	4,925,561 (1.24%)	9,380,405 (8.48%)	8,137,172 (8.52%)
Reads mapped to A. fumigatus(poly(A)-enrichment)	369 (0%)	1,639 (0%)	3,026 (0%)	15,177 (0.01%)	27,531 (0.02%)	6,036 (0.01%)	768 (0%)	377 (0%)	1,205 (0%)	13,973 (0.01%)	17,122 (0.01%)
Fold enrichment for A. fumigatus reads	1212	846	953	824	704	738	995	792	872	774	614
Reads mapped to A. fumigatus genes (poly(A)-enriched, Agilent SureSelect)	1,949,698 (52.40%)	2,652,304 (53.30%)	3,488,234 (52.55%)	4,063,189 (53.95%)	4,480,786 (54.87%)	3,414,516 (54.52%)	1,900,680 (52.23%)	1,324,599 (50.90%)	2,583,967 (52.46%)	4,975,426 (53.04%)	4,283,629 (52.64%)
Reads mapped to A. fumigatus genes (poly(A)-enrichment)	189 (51.22%)	787 (48.02%)	1,476 (48.78%)	7,326 (48.27%)	13,049 (47.40%)	2,885 (47.80%)	366 (47.66%)	173 (45.89%)	569 (47.22%)	6,413 (45.90%)	7,978 (46.60%)
Number of A. fumigatus genes not identified in either library	2,095 (21.75%)	2,392 (24.84%)	1,995 (20.71%)	2,243 (23.29%)	1,834 (19.04%)	1,956 (20.31%)	2,344 (24.34%)	2,215 (23%)	2,226 (23.11%)	1,578 (16.38%)	1,434 (14.89%)
Number of A. fumigatus genes identified in only poly(A)-enriched, Agilent SureSelect	7,387 (76.7%)	6,722 (69.8%)	6,808 (70.69%)	4,820 (50.05%)	4,168 (43.28%)	6,253 (64.93%)	7,016 (72.85%)	7,278 (75.57%)	7,028 (72.97%)	5,544 (57.56%)	5,311 (55.14%)
Number of A. fumigatus genes identified in only poly(A)-enrichment	0 (0%)	9 (0.09%)	6 (0.06%)	52 (0.54%)	28 (0.29%)	4 (0.04%)	4 (0.04%)	1 (0.01%)	1 (0.01%)	11 (0.11%)	15 (0.16%)
