# Supplementary material for: Targeted enrichment outperforms other enrichment techniques and enables more multi-species RNA-Seq analyses
Source: Sci Rep. 2018 Sep 6;8:13377. doi: 10.1038/s41598-018-31420-7 (PMC6127098; doi:10.1038/s41598-018-31420-7)
Supplement: Supplementary file 4 — Supplementary Dataset 3 [file 41598_2018_31420_MOESM4_ESM.xlsx]

## Sheet: Sheet1
Sample	24 dpi jird wBm	adult female jird wBm	adult female jird wBm	18 hpi vector wBm	18 hpi vector wBm	4 dpi vector wBm	4 dpi vector wBm	8 dpi vector wBm	8 dpi vector wBm
Total reads sequenced (total RNA, Agilent SureSelect)	124210676	147440774	124173684	76297602	78959932	64398742	51233802	74052092	70535594
Total reads sequenced (poly(A)-depletion)	73230576	31173032	52924416	30623652	30676768	38453926	30669394	28267988	41159150
Reads mapped to wBm (total RNA, Agilent SureSelect)	40,408,338 (32.53%)	30,688,306 (20.81%)	23,197,210 (18.68%)	703,856 (0.92%)	1,047,694 (1.33%)	295,964 (0.46%)	917,488 (1.79%)	3,607,912 (4.87%)	4,392,522 (6.23%)
Reads mapped to wBm (rRNA-, poly(A)-depletion)	1,167,706 (1.59%)	157,260 (0.5%)	260,260 (90.49%)	126 (0%)	188 (0%)	500 (0%)	508 (0%)	714 (0%)	1552 (0%)
Fold enrichment for wBm reads	20	41	38	2242	2165	353	1081	1929	1652
Reads mapped to wBm genes (total RNA, Agilent SureSelect)	37,356,885 (92.44%)	27,689,593 (90.23%)	20,486,191 (88.31%)	652,585 (92.72%)	972,409 (92.81%)	273,036 (92.25%)	846,225 (92.23%)	3,320,806 (92.04%)	4,056,936 (92.36%)
Reads mapped to wBm rRNA (total RNA, Agilent SureSelect)	225,659 (0.56%)	377,950 (1.23%)	488,165 (2.1%)	394 (0.06%)	186 (0.02%)	301 (0.1%)	534 (0.6%)	1,590 (0.4%)	1,392 (0.3%)
Reads mapped to wBm genes (rRNA-, poly(A)-depletion)	246,549 (20.11%)	17,107 (10.88%)	27,635 (10.62%)	74 (58.73%)	85 (45.21%)	261 (52.20%)	276 (54.33%)	376 (52.66%)	729 (46.97%)
Reads mapped to wBm rRNA (rRNA-, poly(A)-depletion)	394,884 (33.82%)	35,523 (22.59%)	75,263 (28.92%)	28 (22.22%)	54 (28.72%)	94(18.73%)	96 (18.9%)	158 (22.09%)	438 (28.19%)
Number of wBm genes not identified in either library	14 (1.67%)	36 (4.29%)	29 (3.46%)	147 (17.52%)	117 (13.95%)	135 (16.09%)	136 (16.21%)	93 (11.08%)	93 (11.08%)
Number of wBm genes identified in only total RNA, Agilent SureSelect	11 (1.31%)	134 (15.97%)	70 (8.34%)	659 (78.55%)	691 (82.36%)	610 (72.71%)	608 (72.47%)	613 (73.06%)	541 (64.48%)
Number of wBm genes identified in only rRNA-, poly(A)-depletion	40 (4.77%)	21 (2.5%)	28 (3.34%)	1 (0.12%)	1 (0.12%)	2 (0.24%)	3 (0.36%)	2 (0.24%)	2 (0.24%)
Number of wBm genes biased towards total RNA, Agilent SureSelect (>2X SD)	3 (0.36%)	7 (0.83%)	5 (0.6%)	0 (0%)	2 (0.24%)	4 (0.48%)	2 (0.24%)	2 (0.24%)	1 (0.12%)
Number of wBm genes biased towards rRNA-, poly(A)-depletion (>2X SD)	21 (2.5%)	15 (1.79%)	15 (1.79%)	1 (0.12%)	0 (0%)	2 (0.24%)	1 (0.12%)	5 (0.6%)	5 (0.6%)
