# Supplementary material for: Targeted enrichment outperforms other enrichment techniques and enables more multi-species RNA-Seq analyses
Source: Sci Rep. 2018 Sep 6;8:13377. doi: 10.1038/s41598-018-31420-7 (PMC6127098; doi:10.1038/s41598-018-31420-7)
Supplement: Supplementary file 5 — Supplementary Dataset 4 [file 41598_2018_31420_MOESM5_ESM.xlsx]

## Sheet: Sheet1
Sample	18 hpi vector	8 dpi vector
Total reads sequenced (poly(A)-enriched, Agilent SureSelect)	90868184	251625132
Total reads sequenced (total RNA, Agilent SureSelect)	149907628	255771318
Reads mapped (poly(A)-enriched, Agilent SureSelect)	51,010,120 (56.14%)	201,634,043 (80.13%)
Reads mapped (total RNA, Agilent SureSelect)	34,424,709 (22.96%)	178,638,997 (69.84%)
Fold enrichment for B. malayi reads	2.4	1.1
Reads mapped to genes (poly(A)-enriched, Agilent SureSelect)	23,788,380 (46.63%)	93,452,941 (46.35%)
Reads mapped to genes (total RNA, Agilent SureSelect)	6,960,950 (20.22%)	57,535,140 (32.21%)
Multimapping reads (poly(A)-enriched, Agilent SureSelect)	3,026,700 (5.93%)	10,921,606 (5.42%)
Multimapping reads (total RNA, Agilent SureSelect)	24,195,610 (70.29%)	70,178,500 (39.29%)
Multimapping reads to rRNA (poly(A)-enriched, Agilent SureSelect)	416,329 (13.75%)	170,569 (1.56%)
Multimapping reads to rRNA (total RNA, Agilent SureSelect)	19,554,080 (80.82%)	49,024,697 (69.86%)
Number of genes not identified in either library prep	1,996 (18.01%)	478 (4.31%)
Number of genes identified in only poly(A)-enriched, Agilent SureSelect	1,033 (9.32%)	261(2.35%)
Number of genes identified in only total RNA, Agilent SureSelect	323 (2.91%)	189 (1.71%)
Number of genes biased towards poly(A)-enriched, Agilent SureSelect (>3X SD)	43 (0.39%)	70 (0.63%)
Number of genes biased towards total RNA, Agilent SureSelect (>3X SD)	157 (1.42%)	144 (1.30%)
